# Supplementary material for: Use of Systemic Antibiotics in Patients with COVID-19 in Colombia: A Cross-Sectional Study
Source: Antibiotics (Basel). 2023 Jan 26;12(2):252. doi: 10.3390/antibiotics12020252 (PMC9952122; doi:10.3390/antibiotics12020252)
Supplement: Supplementary file 1 [file antibiotics-12-00252-s001.zip]

Archive with 1 entries (1 files):
- antibiotics-2130321-supplementary.pdf
